# Supplementary material for: Genetic Diversity and Spatiotemporal Dynamics of Chikungunya Infections in Mexico during the Outbreak of 2014–2016
Source: Viruses. 2021 Dec 31;14(1):70. doi: 10.3390/v14010070 (PMC8779743; doi:10.3390/v14010070)
Supplement: Supplementary file 1 [file viruses-14-00070-s001.zip]

Archive with 4 entries (4 files):
- 1477727_Supplement.pdf
- CHIKV_Mutations.xlsx
- CHIKV_pools.xlsx
- CHIKV_spread.mp4
