# Supplementary material for: Genetic Diversity and Spatiotemporal Dynamics of Chikungunya Infections in Mexico during the Outbreak of 2014–2016
Source: Viruses. 2021 Dec 31;14(1):70. doi: 10.3390/v14010070 (PMC8779743; doi:10.3390/v14010070)
Supplement: Supplementary file 1 [file viruses-14-00070-s001.zip › CHIKV_Mutations.xlsx]

## Sheet: Conservation aa
Consensus	Consensus	Mutations
D 100%	100	0
A 96%	95.84	0.9984
P 100%	100	0
A 100%	100	0
L 100%	100	0
E 100%	100	0
P 96%	95.84	0.9984
A 100%	100	0
L 100%	100	0
D 100%	100	0
D 100%	100	0
G 100%	100	0
A 96%	95.84	0.9984
T 96%	95.84	0.9984
G 100%	100	0
N 100%	100	0
L 100%	100	0
A 96%	95.84	0.9984
A 100%	100	0
V 100%	100	0
S 100%	100	0
D 100%	100	0
W 100%	100	0
V 100%	100	0
M 100%	100	0
S 100%	100	0
T 100%	100	0
V 100%	100	0
P 100%	100	0
V 100%	100	0
A 100%	100	0
P 100%	100	0
P 100%	100	0
R 100%	100	0
R 100%	100	0
R 100%	100	0
R 100%	100	0
G 100%	100	0
R 100%	100	0
N 100%	100	0
L 100%	100	0
T 100%	100	0
V 100%	100	0
I 100%	100	0
C 100%	100	0
D 100%	100	0
E 100%	100	0
R 96%	95.84	0.9984
E 100%	100	0
G 100%	100	0
N 100%	100	0
I 100%	100	0
T 100%	100	0
P 96%	95.84	0.9984
M 96%	95.84	0.9984
A 100%	100	0
S 100%	100	0
V 96%	95.84	0.9984
R 100%	100	0
F 100%	100	0
F 100%	100	0
R 100%	100	0
A 96%	95.84	0.9984
E 100%	100	0
Q 100%	100	0
C 96%	95.84	0.9984
P 100%	100	0
T 100%	100	0
V 100%	100	0
Q 100%	100	0
E 100%	100	0
T 100%	100	0
A 100%	100	0
E 100%	100	0
T 100%	100	0
R 100%	100	0
D 100%	100	0
T 100%	100	0
A 100%	100	0
I 96%	95.84	0.9984
S 100%	100	0
F 100%	100	0
R 100%	100	0
A 100%	100	0
P 100%	100	0
P 96%	95.84	0.9984
S 100%	100	0
I 96%	95.84	0.9984
T 96%	95.84	0.9984
V 100%	100	0
E 100%	100	0
L 100%	100	0
S 100%	100	0
H 100%	100	0
P 100%	100	0
P 100%	100	0
I 100%	100	0
S 100%	100	0
F 100%	100	0
G 96%	95.84	0.9984
A 100%	100	0
P 100%	100	0
S 100%	100	0
E 100%	100	0
T 100%	100	0
F 100%	100	0
P 100%	100	0
I 100%	100	0
T 96%	95.84	0.9984
F 100%	100	0
G 100%	100	0
D 100%	100	0
F 96%	95.84	0.9984
N 96%	95.84	0.9984
D 100%	100	0
G 100%	100	0
E 100%	100	0
I 100%	100	0
E 96%	95.84	0.9984
S 96%	95.84	0.9984
L 100%	100	0
S 100%	100	0
S 100%	100	0
E 100%	100	0
L 100%	100	0
L 100%	100	0
T 100%	100	0
F 100%	100	0
G 100%	100	0
D 100%	100	0
F 100%	100	0
L 100%	100	0
P 100%	100	0
G 100%	100	0
E 96%	95.84	0.9984
V 100%	100	0
D 100%	100	0
D 100%	100	0
L 100%	100	0
T 100%	100	0
D 100%	100	0
S 100%	100	0
D 100%	100	0
W 100%	100	0
S 100%	100	0
T 100%	100	0
C 100%	100	0
S 96%	95.84	0.9984	Mutations NSP3
D 100%	100	0	22.9632
M 100%	100	0
P 100%	100	0
P 100%	100	0
D 96%	95.84	0.9984
T 96%	95.84	0.9984
P 100%	100	0
D 100%	100	0
R 100%	100	0
T 100%	100	0
L 100%	100	0
M 100%	100	0
S 100%	100	0
Q 100%	100	0
Q 100%	100	0
S 100%	100	0
G 100%	100	0
N 96%	95.84	0.9984
V 100%	100	0
K 96%	95.84	0.9984
I 100%	100	0
T 100%	100	0
V 100%	100	0
N 100%	100	0
S 100%	100	0
Q 100%	100	0
T 100%	100	0
V 96%	95.84	0.9984
R 100%	100	0
Y 100%	100	0
K 100%	100	0
C 100%	100	0
N 100%	100	0
C 100%	100	0
G 100%	100	0
D 96%	95.84	0.9984
S 100%	100	0
S 100%	100	0
E 100%	100	0
G 96%	95.84	0.9984
L 100%	100	0
T 100%	100	0
T 100%	100	0
T 100%	100	0
D 100%	100	0
K 100%	100	0
V 100%	100	0
I 100%	100	0
N 100%	100	0
N 100%	100	0
C 100%	100	0
K 96%	95.84	0.9984
V 100%	100	0
D 100%	100	0
Q 100%	100	0
C 96%	95.84	0.9984
H 100%	100	0
A 100%	100	0
A 96%	95.87	0.9912
V 100%	100	0
T 100%	100	0
N 100%	100	0
H 100%	100	0
K 100%	100	0
K 100%	100	0
W 92%	100	0
Q 96%	95.84	0.9984
Y 100%	100	0
N 100%	100	0
S 96%	95.84	0.9984
P 100%	100	0
L 100%	100	0
V 100%	100	0
P 100%	100	0
R 100%	100	0
N 100%	100	0
A 100%	100	0
E 100%	100	0
F 96%	95.84	0.9984
G 100%	100	0
D 100%	100	0
R 100%	100	0
K 100%	100	0
G 100%	100	0
K 100%	100	0
V 100%	100	0
H 96%	95.84	0.9984
I 100%	100	0
P 100%	100	0
F 100%	100	0
P 100%	100	0
L 100%	100	0
A 96%	95.84	0.9984
N 100%	100	0
V 100%	100	0
T 100%	100	0
C 100%	100	0
R 96%	95.84	0.9984
V 100%	100	0
P 100%	100	0
K 100%	100	0
A 100%	100	0
R 96%	95.84	0.9984
N 100%	100	0
P 100%	100	0
T 100%	100	0
V 100%	100	0
T 100%	100	0
Y 100%	100	0
G 100%	100	0
K 100%	100	0
N 100%	100	0
Q 96%	95.84	0.9984
V 100%	100	0
I 100%	100	0
M 96%	95.84	0.9984
L 100%	100	0
L 100%	100	0
Y 100%	100	0
P 100%	100	0
D 96%	95.84	0.9984
H 100%	100	0
P 92%	91.67	1.9992
T 100%	100	0
L 96%	95.84	0.9984
L 100%	100	0
S 100%	100	0
Y 100%	100	0
R 100%	100	0
N 100%	100	0
M 100%	100	0
G 100%	100	0
E 100%	100	0
E 100%	100	0
P 100%	100	0
N 100%	100	0
Y 100%	100	0
Q 100%	100	0
E 100%	100	0
E 100%	100	0
W 100%	100	0
V 100%	100	0
T 100%	100	0
H 100%	100	0
K 100%	100	0
K 100%	100	0
E 100%	100	0
I 100%	100	0
R 100%	100	0
L 100%	100	0
T 96%	95.84	0.9984
V 100%	100	0
P 100%	100	0
T 100%	100	0
E 100%	100	0
G 100%	100	0
L 100%	100	0
E 100%	100	0
V 100%	100	0
T 100%	100	0	Mutations E1
W 100%	100	0	23.9568
K 96%	95.84	0.9984
L 100%	100	0
R 96%	95.84	0.9984
V 96%	95.84	0.9984
L 96%	95.84	0.9984
Y 100%	100	0
Q 100%	100	0
G 100%	100	0
N 100%	100	0
N 100%	100	0
I 100%	100	0
T 100%	100	0
V 100%	100	0
A 100%	100	0
A 100%	100	0
Y 96%	95.84	0.9984
A 100%	100	0
N 100%	100	0
G 100%	100	0
D 100%	100	0
H 100%	100	0
A 96%	95.84	0.9984
V 100%	100	0
T 100%	100	0
V 100%	100	0
K 96%	95.84	0.9984
D 100%	100	0
A 96%	95.84	0.9984
K 100%	100	0
F 100%	100	0
I 96%	95.84	0.9984
V 96%	95.84	0.9984
G 100%	100	0
P 100%	100	0
M 100%	100	0
S 100%	100	0
S 100%	100	0
A 100%	100	0
W 100%	100	0
T 100%	100	0
P 100%	100	0
F 100%	100	0
D 100%	100	0
N 100%	100	0
K 100%	100	0
I 100%	100	0
V 100%	100	0
V 96%	95.84	0.9984
Y 100%	100	0
K 96%	95.84	0.9984
G 100%	100	0
D 100%	100	0
V 100%	100	0
Y 100%	100	0
N 100%	100	0
M 100%	100	0
D 100%	100	0
Y 100%	100	0
P 92%	91.7	1.992
P 100%	100	0
F 100%	100	0
G 100%	100	0
A 100%	100	0
G 100%	100	0
R 96%	95.84	0.9984
P 100%	100	0
G 100%	100	0
Q 100%	100	0
F 100%	100	0
G 100%	100	0
D 100%	100	0
I 100%	100	0
Q 96%	95.84	0.9984
S 100%	100	0
R 100%	100	0
T 100%	100	0
P 100%	100	0
E 100%	100	0
S 100%	100	0
E 100%	100	0
D 100%	100	0
V 100%	100	0
Y 100%	100	0
A 100%	100	0
N 100%	100	0
T 100%	100	0
Q 96%	95.84	0.9984
L 100%	100	0
V 100%	100	0
L 100%	100	0
Q 96%	95.84	0.9984
R 96%	95.84	0.9984
P 100%	100	0
S 100%	100	0
A 100%	100	0
G 100%	100	0
T 100%	100	0
V 100%	100	0
H 96%	95.84	0.9984
V 100%	100	0
P 100%	100	0
Y 100%	100	0
S 100%	100	0
Q 100%	100	0
A 100%	100	0
P 100%	100	0
S 100%	100	0
G 100%	100	0
F 100%	100	0
K 100%	100	0
Y 100%	100	0
W 100%	100	0
L 100%	100	0
K 100%	100	0
E 100%	100	0
R 100%	100	0
G 100%	100	0
A 100%	100	0
S 100%	100	0
L 100%	100	0
Q 100%	100	0
H 96%	95.84	0.9984
T 96%	95.84	0.9984
A 100%	100	0
P 100%	100	0
F 100%	100	0
G 100%	100	0
C 100%	100	0
Q 100%	100	0
I 100%	100	0
A 100%	100	0
T 100%	100	0
N 100%	100	0
P 96%	95.84	0.9984
V 100%	100	0
R 100%	100	0	Mutations E2
A 100%	100	0	22.9584
Mean	99.3472		Total
			69.8784

## Sheet: Conservation nt
Consensus	%	Mutations
G 100%	100	0
A 100%	100	0
C 100%	100	0
G 96%	95.84	0.9984
C 100%	100	0
C 100%	100	0
C 100%	100	0
C 100%	100	0
A 100%	100	0
G 100%	100	0
C 100%	100	0
C 100%	100	0
C 100%	100	0
T 100%	100	0
A 100%	100	0
G 100%	100	0
A 100%	100	0
A 100%	100	0
C 100%	100	0
C 96%	95.84	0.9984
G 100%	100	0
G 100%	100	0
C 100%	100	0
C 100%	100	0
C 100%	100	0
T 100%	100	0
A 100%	100	0
G 100%	100	0
A 100%	100	0
C 100%	100	0
G 100%	100	0
A 100%	100	0
C 100%	100	0
G 100%	100	0
G 100%	100	0
G 96%	95.84	0.9984
G 96%	95.84	0.9984
C 100%	100	0
G 100%	100	0
A 100%	100	0
C 96%	95.84	0.9984
C 100%	100	0
G 100%	100	0
G 100%	100	0
A 100%	100	0
A 100%	100	0
A 100%	100	0
C 100%	100	0
C 100%	100	0
T 100%	100	0
T 100%	100	0
G 100%	100	0
C 96%	95.84	0.9984
G 100%	100	0
G 100%	100	0
C 100%	100	0
C 100%	100	0
G 100%	100	0
T 100%	100	0
G 100%	100	0
T 100%	100	0
C 100%	100	0
T 100%	100	0
G 100%	100	0
A 100%	100	0
C 100%	100	0
T 100%	100	0
G 100%	100	0
G 100%	100	0
G 100%	100	0
T 100%	100	0
A 100%	100	0
A 100%	100	0
T 100%	100	0
G 100%	100	0
A 100%	100	0
G 100%	100	0
C 100%	100	0
A 100%	100	0
C 100%	100	0
C 100%	100	0
G 100%	100	0
T 100%	100	0
A 100%	100	0
C 100%	100	0
C 100%	100	0
C 100%	100	0
G 100%	100	0
T 100%	100	0
C 100%	100	0
G 100%	100	0
C 100%	100	0
G 96%	95.84	0.9984
C 100%	100	0
C 100%	100	0
G 100%	100	0
C 100%	100	0
C 100%	100	0
T 100%	100	0
A 100%	100	0
G 100%	100	0
A 100%	100	0
A 100%	100	0
G 100%	100	0
A 100%	100	0
A 100%	100	0
G 100%	100	0
G 100%	100	0
A 100%	100	0
G 100%	100	0
A 100%	100	0
G 100%	100	0
G 100%	100	0
G 100%	100	0
A 100%	100	0
G 100%	100	0
A 100%	100	0
A 100%	100	0
A 100%	100	0
C 100%	100	0
C 100%	100	0
T 100%	100	0
G 100%	100	0
A 100%	100	0
C 100%	100	0
C 88%	87.5	3
G 100%	100	0
T 100%	100	0
G 100%	100	0
A 100%	100	0
T 100%	100	0
A 96%	95.84	0.9984
T 100%	100	0
G 100%	100	0
T 100%	100	0
G 100%	100	0
A 100%	100	0
C 100%	100	0
G 100%	100	0
A 100%	100	0
G 100%	100	0
A 100%	100	0
G 100%	100	0
A 96%	95.84	0.9984
G 100%	100	0
A 100%	100	0
A 100%	100	0
G 100%	100	0
G 100%	100	0
G 100%	100	0
A 100%	100	0
A 100%	100	0
T 100%	100	0
A 100%	100	0
T 100%	100	0
A 100%	100	0
A 100%	100	0
C 100%	100	0
A 100%	100	0
C 96%	95.84	0.9984
C 100%	100	0
C 100%	100	0
A 100%	100	0
T 96%	95.84	0.9984
G 100%	100	0
G 100%	100	0
C 100%	100	0
T 100%	100	0
A 100%	100	0
G 100%	100	0
C 96%	95.84	0.9984
G 100%	100	0
T 96%	95.84	0.9984
C 100%	100	0
C 100%	100	0
G 100%	100	0
A 100%	100	0
T 100%	100	0
T 100%	100	0
C 100%	100	0
T 100%	100	0
T 100%	100	0
T 100%	100	0
A 100%	100	0
G 100%	100	0
A 100%	100	0
G 96%	95.84	0.9984
C 100%	100	0
A 100%	100	0
G 100%	100	0
A 100%	100	0
G 100%	100	0
C 100%	100	0
A 100%	100	0
G 96%	95.84	0.9984
T 96%	95.84	0.9984
G 100%	100	0
T 96%	95.84	0.9984
C 100%	100	0
C 100%	100	0
G 100%	100	0
A 100%	100	0
C 100%	100	0
C 100%	100	0
G 100%	100	0
T 100%	100	0
A 100%	100	0
C 100%	100	0
A 100%	100	0
A 100%	100	0
G 100%	100	0
A 100%	100	0
A 100%	100	0
A 100%	100	0
C 100%	100	0
A 100%	100	0
G 100%	100	0
C 100%	100	0
G 100%	100	0
G 100%	100	0
A 100%	100	0
G 100%	100	0
A 100%	100	0
C 100%	100	0
G 100%	100	0
C 100%	100	0
G 100%	100	0
T 100%	100	0
G 100%	100	0
A 100%	100	0
C 100%	100	0
A 100%	100	0
C 100%	100	0
A 100%	100	0
G 100%	100	0
C 100%	100	0
T 100%	100	0
A 100%	100	0
T 96%	95.84	0.9984
T 100%	100	0
T 100%	100	0
C 100%	100	0
C 100%	100	0
T 100%	100	0
T 100%	100	0
T 100%	100	0
C 100%	100	0
G 100%	100	0
G 100%	100	0
G 100%	100	0
C 100%	100	0
A 100%	100	0
C 100%	100	0
C 100%	100	0
G 100%	100	0
C 96%	95.84	0.9984
C 100%	100	0
A 100%	100	0
A 100%	100	0
G 100%	100	0
T 100%	100	0
A 96%	95.84	0.9984
T 100%	100	0
C 100%	100	0
A 100%	100	0
C 96%	95.84	0.9984
C 100%	100	0
G 100%	100	0
T 100%	100	0
G 100%	100	0
G 100%	100	0
A 100%	100	0
A 100%	100	0
C 71%	70.84	6.9984
T 100%	100	0
G 100%	100	0
A 100%	100	0
G 100%	100	0
C 100%	100	0
C 100%	100	0
A 100%	100	0
T 96%	95.84	0.9984
C 100%	100	0
C 100%	100	0
A 100%	100	0
C 100%	100	0
C 100%	100	0
G 100%	100	0
A 100%	100	0
T 100%	100	0
C 100%	100	0
T 100%	100	0
C 100%	100	0
C 100%	100	0
T 100%	100	0
T 100%	100	0
C 100%	100	0
G 96%	95.84	0.9984
G 100%	100	0
A 100%	100	0
G 100%	100	0
C 100%	100	0
A 100%	100	0
C 100%	100	0
C 100%	100	0
A 96%	95.84	0.9984
A 100%	100	0
G 100%	100	0
C 88%	87.5	3
G 100%	100	0
A 100%	100	0
G 100%	100	0
A 100%	100	0
C 100%	100	0
G 100%	100	0
T 100%	100	0
T 100%	100	0
C 100%	100	0
C 100%	100	0
C 100%	100	0
C 100%	100	0
A 100%	100	0
T 100%	100	0
C 96%	95.84	0.9984
A 100%	100	0
C 96%	95.84	0.9984
A 100%	100	0
T 100%	100	0
T 100%	100	0
T 100%	100	0
G 100%	100	0
G 100%	100	0
G 100%	100	0
G 100%	100	0
A 100%	100	0
C 100%	100	0
T 96%	95.84	0.9984
T 100%	100	0
C 96%	95.84	0.9984
A 96%	95.84	0.9984
A 100%	100	0
C 100%	100	0
G 100%	100	0
A 100%	100	0
T 100%	100	0
G 100%	100	0
G 100%	100	0
A 92%	91.67	1.9992
G 100%	100	0
A 100%	100	0
A 100%	100	0
A 100%	100	0
T 100%	100	0
C 100%	100	0
G 96%	95.84	0.9984
A 100%	100	0
A 100%	100	0
A 100%	100	0
G 96%	95.84	0.9984
C 100%	100	0
T 100%	100	0
T 100%	100	0
G 100%	100	0
T 100%	100	0
C 100%	100	0
T 100%	100	0
T 100%	100	0
C 100%	100	0
T 100%	100	0
G 100%	100	0
A 100%	100	0
G 100%	100	0
C 100%	100	0
T 100%	100	0
A 100%	100	0
C 100%	100	0
T 100%	100	0
A 100%	100	0
A 100%	100	0
C 100%	100	0
T 100%	100	0
T 100%	100	0
T 100%	100	0
C 100%	100	0
G 100%	100	0
G 100%	100	0
A 100%	100	0
G 100%	100	0
A 100%	100	0
C 96%	95.84	0.9984
T 100%	100	0
T 100%	100	0
C 100%	100	0
C 100%	100	0
T 100%	100	0
A 100%	100	0
C 100%	100	0
C 100%	100	0
C 100%	100	0
G 100%	100	0
G 100%	100	0
T 100%	100	0
G 96%	95.84	0.9984
A 100%	100	0
A 100%	100	0
G 100%	100	0
T 100%	100	0
G 100%	100	0
G 100%	100	0
A 100%	100	0
T 100%	100	0
G 100%	100	0
A 100%	100	0
T 100%	100	0
T 100%	100	0
T 100%	100	0
G 100%	100	0
A 100%	100	0
C 100%	100	0
A 100%	100	0
G 100%	100	0
A 100%	100	0
T 100%	100	0
A 100%	100	0
G 100%	100	0
C 100%	100	0
G 100%	100	0
A 100%	100	0
C 100%	100	0
T 100%	100	0
G 100%	100	0
G 100%	100	0
T 100%	100	0
C 100%	100	0
C 100%	100	0
A 100%	100	0
C 100%	100	0
G 100%	100	0
T 100%	100	0
G 100%	100	0
C 100%	100	0
T 96%	95.84	0.9984
C 100%	100	0
A 100%	100	0
G 100%	100	0
A 100%	100	0	Mutations NSP3
C 100%	100	0	48.9432
A 100%	100	0
T 100%	100	0
G 100%	100	0
C 100%	100	0
C 100%	100	0
C 100%	100	0
C 100%	100	0
C 100%	100	0
A 100%	100	0
G 96%	95.84	0.9984
A 100%	100	0
C 100%	100	0
A 100%	100	0
C 96%	95.84	0.9984
C 100%	100	0
C 100%	100	0
C 100%	100	0
A 100%	100	0
G 100%	100	0
A 100%	100	0
T 100%	100	0
C 100%	100	0
G 100%	100	0
C 100%	100	0
A 100%	100	0
C 100%	100	0
A 100%	100	0
T 100%	100	0
T 100%	100	0
A 100%	100	0
A 100%	100	0
T 100%	100	0
G 100%	100	0
T 100%	100	0
C 100%	100	0
A 100%	100	0
C 100%	100	0
A 100%	100	0
A 100%	100	0
C 100%	100	0
A 100%	100	0
G 100%	100	0
T 100%	100	0
C 100%	100	0
C 100%	100	0
G 100%	100	0
G 100%	100	0
C 100%	100	0
A 100%	100	0
A 96%	95.84	0.9984
T 100%	100	0
G 100%	100	0
T 100%	100	0
A 100%	100	0
A 100%	100	0
A 96%	95.84	0.9984
G 100%	100	0
A 100%	100	0
T 100%	100	0
C 100%	100	0
A 100%	100	0
C 100%	100	0
A 100%	100	0
G 100%	100	0
T 100%	100	0
C 100%	100	0
A 100%	100	0
A 100%	100	0
T 100%	100	0
A 100%	100	0
G 100%	100	0
T 100%	100	0
C 100%	100	0
A 100%	100	0
G 100%	100	0
A 100%	100	0
C 100%	100	0
G 100%	100	0
G 100%	100	0
T 96%	95.84	0.9984
G 100%	100	0
C 100%	100	0
G 100%	100	0
G 100%	100	0
T 100%	100	0
A 100%	100	0
C 100%	100	0
A 100%	100	0
A 100%	100	0
G 100%	100	0
T 100%	100	0
G 100%	100	0
C 100%	100	0
A 100%	100	0
A 100%	100	0
T 100%	100	0
T 100%	100	0
G 100%	100	0
T 100%	100	0
G 100%	100	0
G 100%	100	0
T 100%	100	0
G 100%	100	0
A 96%	95.84	0.9984
C 100%	100	0
T 100%	100	0
C 100%	100	0
A 100%	100	0
A 100%	100	0
G 100%	100	0
T 100%	100	0
G 100%	100	0
A 100%	100	0
A 100%	100	0
G 96%	95.84	0.9984
G 100%	100	0
A 100%	100	0
T 100%	100	0
T 100%	100	0
A 100%	100	0
A 100%	100	0
C 100%	100	0
C 100%	100	0
A 100%	100	0
C 100%	100	0
T 100%	100	0
A 100%	100	0
C 100%	100	0
A 100%	100	0
G 100%	100	0
A 100%	100	0
T 100%	100	0
A 100%	100	0
A 100%	100	0
A 100%	100	0
G 100%	100	0
T 100%	100	0
G 100%	100	0
A 100%	100	0
T 100%	100	0
T 100%	100	0
A 100%	100	0
A 100%	100	0
T 100%	100	0
A 100%	100	0
A 100%	100	0
C 100%	100	0
T 100%	100	0
G 100%	100	0
C 100%	100	0
A 100%	100	0
A 96%	95.84	0.9984
G 96%	95.84	0.9984
G 100%	100	0
T 100%	100	0
C 100%	100	0
G 100%	100	0
A 100%	100	0
T 100%	100	0
C 100%	100	0
A 100%	100	0
A 100%	100	0
T 100%	100	0
G 96%	95.84	0.9984
C 96%	95.84	0.9984
C 100%	100	0
A 100%	100	0
T 100%	100	0
G 100%	100	0
C 100%	100	0
C 100%	100	0
G 100%	100	0
C 96%	95.84	0.9984
G 100%	100	0
G 100%	100	0
T 100%	100	0
C 100%	100	0
A 100%	100	0
C 100%	100	0
C 100%	100	0
A 100%	100	0
A 100%	100	0
T 100%	100	0
C 100%	100	0
A 100%	100	0
C 100%	100	0
A 100%	100	0
A 100%	100	0
A 100%	100	0
A 100%	100	0
A 100%	100	0
A 100%	100	0
T 100%	100	0
G 96%	95.84	0.9984
G 96%	95.84	0.9984
C 96%	95.84	0.9984
A 100%	100	0
G 100%	100	0
T 100%	100	0
A 100%	100	0
T 100%	100	0
A 100%	100	0
A 100%	100	0
T 100%	100	0
T 96%	95.84	0.9984
C 100%	100	0
C 100%	100	0
C 100%	100	0
C 100%	100	0
T 100%	100	0
C 100%	100	0
T 100%	100	0
G 100%	100	0
G 100%	100	0
T 100%	100	0
C 100%	100	0
C 100%	100	0
C 100%	100	0
G 100%	100	0
C 100%	100	0
G 100%	100	0
T 100%	100	0
A 100%	100	0
A 100%	100	0
T 79%	79.17	4.9992
G 100%	100	0
C 100%	100	0
T 100%	100	0
G 100%	100	0
A 100%	100	0
A 100%	100	0
T 100%	100	0
T 96%	95.84	0.9984
C 100%	100	0
G 100%	100	0
G 100%	100	0
G 100%	100	0
G 100%	100	0
A 100%	100	0
C 100%	100	0
C 100%	100	0
G 100%	100	0
G 100%	100	0
A 100%	100	0
A 100%	100	0
A 100%	100	0
G 100%	100	0
G 100%	100	0
A 96%	95.84	0.9984
A 100%	100	0
A 100%	100	0
A 100%	100	0
G 100%	100	0
T 100%	100	0
T 100%	100	0
C 100%	100	0
A 96%	95.84	0.9984
C 100%	100	0
A 100%	100	0
T 100%	100	0
T 100%	100	0
C 100%	100	0
C 100%	100	0
A 100%	100	0
T 100%	100	0
T 100%	100	0
T 100%	100	0
C 100%	100	0
C 100%	100	0
T 100%	100	0
C 100%	100	0
T 100%	100	0
G 100%	100	0
G 96%	95.84	0.9984
C 100%	100	0
A 100%	100	0
A 100%	100	0
A 100%	100	0
T 100%	100	0
G 100%	100	0
T 100%	100	0
G 100%	100	0
A 100%	100	0
C 100%	100	0
A 100%	100	0
T 100%	100	0
G 100%	100	0
C 100%	100	0
A 96%	95.84	0.9984
G 100%	100	0
G 100%	100	0
G 100%	100	0
T 100%	100	0
G 100%	100	0
C 100%	100	0
C 100%	100	0
T 100%	100	0
A 100%	100	0
A 100%	100	0
A 100%	100	0
G 100%	100	0
C 100%	100	0
A 100%	100	0
A 100%	100	0
G 96%	95.84	0.9984
A 100%	100	0
A 100%	100	0
A 100%	100	0
C 100%	100	0
C 100%	100	0
C 100%	100	0
C 100%	100	0
A 100%	100	0
C 100%	100	0
C 100%	100	0
G 100%	100	0
T 100%	100	0
G 100%	100	0
A 100%	100	0
C 100%	100	0
G 96%	95.84	0.9984
T 100%	100	0
A 100%	100	0
C 100%	100	0
G 100%	100	0
G 100%	100	0
A 100%	100	0
A 100%	100	0
A 100%	100	0
A 100%	100	0
A 100%	100	0
A 100%	100	0
C 100%	100	0
C 96%	95.84	0.9984
A 100%	100	0
A 100%	100	0
G 100%	100	0
T 100%	100	0
C 100%	100	0
A 100%	100	0
T 100%	100	0
C 100%	100	0
A 100%	100	0
T 100%	100	0
G 96%	95.84	0.9984
T 100%	100	0
T 100%	100	0
G 100%	100	0
C 100%	100	0
T 100%	100	0
G 100%	100	0
T 100%	100	0
A 100%	100	0
T 100%	100	0
C 100%	100	0
C 100%	100	0
T 100%	100	0
G 100%	100	0
A 96%	95.84	0.9984
C 100%	100	0
C 100%	100	0
A 100%	100	0
C 100%	100	0
C 96%	95.84	0.9984
C 96%	95.84	0.9984
A 100%	100	0
A 100%	100	0
C 100%	100	0
G 100%	100	0
C 96%	95.84	0.9984
T 100%	100	0
C 96%	95.84	0.9984
C 96%	95.84	0.9984
T 100%	100	0
G 100%	100	0
T 100%	100	0
C 100%	100	0
C 100%	100	0
T 100%	100	0
A 100%	100	0
C 100%	100	0
A 100%	100	0
G 100%	100	0
G 100%	100	0
A 100%	100	0
A 100%	100	0
T 100%	100	0
A 100%	100	0
T 100%	100	0
G 100%	100	0
G 100%	100	0
G 100%	100	0
A 100%	100	0
G 100%	100	0
A 100%	100	0
A 100%	100	0
G 100%	100	0
A 100%	100	0
A 96%	95.84	0.9984
C 100%	100	0
C 100%	100	0
A 100%	100	0
A 100%	100	0
A 100%	100	0
C 100%	100	0
T 100%	100	0
A 100%	100	0
T 100%	100	0
C 100%	100	0
A 100%	100	0
A 100%	100	0
G 100%	100	0
A 100%	100	0
A 100%	100	0
G 100%	100	0
A 100%	100	0
G 100%	100	0
T 100%	100	0
G 100%	100	0
G 100%	100	0
G 100%	100	0
T 100%	100	0
G 100%	100	0
A 100%	100	0
C 100%	100	0
G 96%	95.84	0.9984
C 100%	100	0
A 100%	100	0
T 100%	100	0
A 100%	100	0
A 100%	100	0
G 100%	100	0
A 100%	100	0
A 100%	100	0
G 100%	100	0
G 100%	100	0
A 100%	100	0
G 100%	100	0
A 100%	100	0
T 100%	100	0
C 100%	100	0
A 100%	100	0
G 100%	100	0
G 96%	95.84	0.9984
T 100%	100	0
T 100%	100	0
A 100%	100	0
A 100%	100	0
C 96%	95.84	0.9984
C 100%	100	0
G 100%	100	0
T 100%	100	0
G 96%	95.84	0.9984
C 100%	100	0
C 100%	100	0
G 100%	100	0
A 100%	100	0
C 100%	100	0
T 100%	100	0
G 100%	100	0
A 100%	100	0
G 100%	100	0
G 100%	100	0
G 100%	100	0
G 100%	100	0
C 100%	100	0
T 100%	100	0
C 100%	100	0
G 100%	100	0
A 100%	100	0
G 100%	100	0
G 100%	100	0
T 100%	100	0
C 96%	95.84	0.9984
A 100%	100	0
C 100%	100	0
G 92%	91.67	1.9992
T 100%	100	0
G 100%	100	0	Mutations E2
G 100%	100	0	43.9392
T 100%	100	0
A 100%	100	0
A 96%	95.84	0.9984
G 100%	100	0
C 100%	100	0
T 100%	100	0
C 100%	100	0
C 100%	100	0
G 96%	95.84	0.9984
C 100%	100	0
G 100%	100	0
T 96%	95.84	0.9984
C 100%	100	0
C 100%	100	0
T 96%	95.84	0.9984
T 100%	100	0
T 100%	100	0
A 100%	100	0
C 100%	100	0
C 100%	100	0
A 100%	100	0
A 100%	100	0
G 100%	100	0
G 100%	100	0
A 100%	100	0
A 100%	100	0
A 100%	100	0
T 96%	95.84	0.9984
A 100%	100	0
A 100%	100	0
T 100%	100	0
A 100%	100	0
T 100%	100	0
C 100%	100	0
A 100%	100	0
C 100%	100	0
T 100%	100	0
G 100%	100	0
T 100%	100	0
G 100%	100	0
G 100%	100	0
C 100%	100	0
T 100%	100	0
G 100%	100	0
C 100%	100	0
T 100%	100	0
T 100%	100	0
A 96%	95.84	0.9984
T 100%	100	0
G 100%	100	0
C 100%	100	0
A 100%	100	0
A 100%	100	0
A 100%	100	0
C 100%	100	0
G 100%	100	0
G 100%	100	0
C 100%	100	0
G 100%	100	0
A 100%	100	0
C 100%	100	0
C 100%	100	0
A 100%	100	0
T 100%	100	0
G 100%	100	0
C 96%	95.84	0.9984
C 100%	100	0
G 100%	100	0
T 100%	100	0
C 100%	100	0
A 100%	100	0
C 100%	100	0
A 100%	100	0
G 100%	100	0
T 100%	100	0
T 100%	100	0
A 100%	100	0
A 96%	95.84	0.9984
G 100%	100	0
G 100%	100	0
A 100%	100	0
C 100%	100	0
G 96%	95.84	0.9984
C 100%	100	0
T 100%	100	0
A 100%	100	0
A 100%	100	0
A 100%	100	0
T 100%	100	0
T 100%	100	0
C 100%	100	0
A 96%	95.84	0.9984
T 100%	100	0
A 100%	100	0
G 100%	100	0
T 96%	95.84	0.9984
G 100%	100	0
G 100%	100	0
G 100%	100	0
G 100%	100	0
C 100%	100	0
C 100%	100	0
A 100%	100	0
A 100%	100	0
T 100%	100	0
G 100%	100	0
T 100%	100	0
C 100%	100	0
T 100%	100	0
T 100%	100	0
C 100%	100	0
A 100%	100	0
G 100%	100	0
C 100%	100	0
C 100%	100	0
T 100%	100	0
G 100%	100	0
G 100%	100	0
A 100%	100	0
C 100%	100	0
A 100%	100	0
C 100%	100	0
C 100%	100	0
T 96%	95.84	0.9984
T 100%	100	0
T 100%	100	0
C 100%	100	0
G 100%	100	0
A 100%	100	0
C 100%	100	0
A 100%	100	0
A 100%	100	0
T 100%	100	0
A 100%	100	0
A 100%	100	0
A 100%	100	0
A 100%	100	0
T 100%	100	0
C 100%	100	0
G 100%	100	0
T 100%	100	0
G 100%	100	0
G 96%	95.84	0.9984
T 100%	100	0
G 100%	100	0
T 100%	100	0
A 100%	100	0
C 100%	100	0
A 100%	100	0
A 96%	95.84	0.9984
A 100%	100	0
G 100%	100	0
G 100%	100	0
C 100%	100	0
G 100%	100	0
A 100%	100	0
C 100%	100	0
G 100%	100	0
T 100%	100	0
C 100%	100	0
T 100%	100	0
A 100%	100	0
C 100%	100	0
A 100%	100	0
A 100%	100	0
C 100%	100	0
A 100%	100	0
T 100%	100	0
G 100%	100	0
G 100%	100	0
A 100%	100	0
C 100%	100	0
T 100%	100	0
A 100%	100	0
C 100%	100	0
C 96%	95.84	0.9984
C 96%	95.84	0.9984
G 100%	100	0
C 100%	100	0
C 100%	100	0
C 100%	100	0
T 100%	100	0
T 100%	100	0
C 100%	100	0
G 100%	100	0
G 100%	100	0
C 100%	100	0
G 100%	100	0
C 100%	100	0
A 100%	100	0
G 100%	100	0
G 100%	100	0
A 100%	100	0
A 96%	95.84	0.9984
G 100%	100	0
A 100%	100	0
C 100%	100	0
C 100%	100	0
A 100%	100	0
G 100%	100	0
G 100%	100	0
A 100%	100	0
C 100%	100	0
A 100%	100	0
A 100%	100	0
T 100%	100	0
T 100%	100	0
T 96%	95.84	0.9984
G 100%	100	0
G 100%	100	0
C 100%	100	0
G 100%	100	0
A 100%	100	0
C 100%	100	0
A 100%	100	0
T 100%	100	0
C 100%	100	0
C 96%	95.84	0.9984
A 100%	100	0
A 100%	100	0
A 100%	100	0
G 100%	100	0
T 100%	100	0
C 100%	100	0
G 100%	100	0
C 100%	100	0
A 100%	100	0
C 100%	100	0
G 100%	100	0
C 100%	100	0
C 100%	100	0
T 96%	95.84	0.9984
G 100%	100	0
A 100%	100	0
G 100%	100	0
A 100%	100	0
G 100%	100	0
C 96%	95.84	0.9984
G 100%	100	0
A 100%	100	0
A 96%	95.84	0.9984
G 100%	100	0
A 100%	100	0
C 100%	100	0
G 100%	100	0
T 100%	100	0
C 100%	100	0
T 100%	100	0
A 100%	100	0
T 100%	100	0
G 100%	100	0
C 100%	100	0
T 100%	100	0
A 100%	100	0
A 100%	100	0
T 100%	100	0
A 100%	100	0
C 100%	100	0
A 100%	100	0
C 100%	100	0
A 100%	100	0
A 92%	91.67	1.9992
C 100%	100	0
T 100%	100	0
G 100%	100	0
G 100%	100	0
T 100%	100	0
A 100%	100	0
C 100%	100	0
T 100%	100	0
G 100%	100	0
C 100%	100	0
A 96%	95.84	0.9984
G 100%	100	0
A 96%	95.84	0.9984
G 100%	100	0
A 100%	100	0
C 100%	100	0
C 100%	100	0
G 100%	100	0
T 100%	100	0
C 100%	100	0
C 100%	100	0
G 100%	100	0
C 100%	100	0
G 100%	100	0
G 100%	100	0
G 100%	100	0
T 100%	100	0
A 100%	100	0
C 100%	100	0
G 96%	95.84	0.9984
G 100%	100	0
T 100%	100	0
G 100%	100	0
C 100%	100	0
A 96%	95.84	0.9984
C 100%	100	0
G 100%	100	0
T 100%	100	0
G 100%	100	0
C 100%	100	0
C 100%	100	0
G 100%	100	0
T 100%	100	0
A 100%	100	0
C 100%	100	0
T 100%	100	0
C 100%	100	0
T 100%	100	0
C 100%	100	0
A 100%	100	0
G 100%	100	0
G 100%	100	0
C 100%	100	0
A 100%	100	0
C 100%	100	0
C 100%	100	0
A 100%	100	0
T 100%	100	0
C 100%	100	0
T 96%	95.84	0.9984
G 100%	100	0
G 100%	100	0
C 100%	100	0
T 100%	100	0
T 100%	100	0
C 100%	100	0
A 100%	100	0
A 100%	100	0
G 100%	100	0
T 100%	100	0
A 100%	100	0
T 100%	100	0
T 100%	100	0
G 100%	100	0
G 100%	100	0
C 100%	100	0
T 100%	100	0
A 100%	100	0
A 100%	100	0
A 100%	100	0
A 100%	100	0
G 100%	100	0
A 100%	100	0
A 100%	100	0
C 100%	100	0
G 100%	100	0
A 79%	79.17	4.9992
G 100%	100	0
G 100%	100	0
G 100%	100	0
G 100%	100	0
C 100%	100	0
G 100%	100	0
T 100%	100	0
C 100%	100	0
G 96%	95.84	0.9984
C 100%	100	0
T 100%	100	0
G 100%	100	0
C 100%	100	0
A 100%	100	0
G 96%	95.84	0.9984
C 100%	100	0
A 96%	95.84	0.9984
C 100%	100	0
A 96%	95.84	0.9984
C 100%	100	0
A 92%	91.67	1.9992
G 100%	100	0
C 100%	100	0
A 100%	100	0
C 100%	100	0
C 100%	100	0
A 100%	100	0
T 100%	100	0
T 100%	100	0
T 96%	95.84	0.9984
G 100%	100	0
G 100%	100	0
C 100%	100	0
T 100%	100	0
G 100%	100	0
T 100%	100	0
C 100%	100	0
A 100%	100	0
A 100%	100	0
A 100%	100	0
T 100%	100	0
A 100%	100	0
G 100%	100	0
C 100%	100	0
A 100%	100	0
A 100%	100	0
C 100%	100	0
A 100%	100	0
A 100%	100	0
A 100%	100	0
C 100%	100	0
C 100%	100	0
C 96%	95.84	0.9984
G 100%	100	0
G 100%	100	0
T 100%	100	0
A 100%	100	0
A 100%	100	0
G 100%	100	0
A 100%	100	0
G 100%	100	0
C 100%	100	0	Mutations E2
G 100%	100	0	41.9448
Mean	99.5061		Total
			134.827
