# Supplementary material for: Genetic Diversity and Spatiotemporal Dynamics of Chikungunya Infections in Mexico during the Outbreak of 2014–2016
Source: Viruses. 2021 Dec 31;14(1):70. doi: 10.3390/v14010070 (PMC8779743; doi:10.3390/v14010070)
Supplement: Supplementary file 1 [file viruses-14-00070-s001.zip › CHIKV_pools.xlsx]

## Sheet: Hoja1
	Pool samples
	1	Location	2	Location	3	Location	4	Location	5	Location	6	Location
	20150901630	Baja California 2015	20150905892	BCS 2015	20150906532	BCS 2016	201609003112	BCS 2016	20150901217	Chiapas 2015	20150902260	Chiapas 2015
	20150901863	Baja California 2015	20150905913	BCS 2015	20150906598	BCS 2016	201609003134	BCS 2016	20150901220	Chiapas 2015	20150902261	Chiapas 2015
	20150906119	Baja California 2015	20150906015	BCS 2015	20160900351	BCS 2016	201609003197	BCS 2016	20150901228	Chiapas 2015	20150902264	Chiapas 2015
	20150906123	Baja California 2015	20150906210	BCS 2015	201609002790	BCS 2016	201609003229	BCS 2016	20150901230	Chiapas 2015	20150902419	Chiapas 2015
	20150906392	Baja California 2015	20150906218	BCS 2015	201609002805	BCS 2016	201609003264	BCS 2016	20150901252	Chiapas 2015	20150902421	Chiapas 2015
			20150906282	BCS 2015	201609002900	BCS 2016	201609003265	BCS 2016	20150901598	Chiapas 2015	20150902422	Chiapas 2015
			20150906297	BCS 2015	201609002893	BCS 2016	201609003266	BCS 2016	20150901599	Chiapas 2015	20150902424	Chiapas 2015
			20150906314	BCS 2015	201609003021	BCS 2016	201609003313	BCS 2016	20150901600	Chiapas 2015	20150902425	Chiapas 2015
			20150906369	BCS 2015	201609003009	BCS 2016	201609003314	BCS 2016	20150901705	Chiapas 2015	20150902426	Chiapas 2015
			20150906370	BCS 2015	201609003011	BCS 2016	201609003315	BCS 2016	20150901991	Chiapas 2015	20150902427	Chiapas 2015
			20150906373	BCS 2015	201609002994	BCS 2016	201609003316	BCS 2016	20150902133	Chiapas 2015	20150902986	Chiapas 2015
			20150906374	BCS 2015	201609003014	BCS 2016	201609003325	BCS 2016	20150902142	Chiapas 2015
					201609003104	BCS 2016	201609003324	BCS 2016
	7	Location	8	Location	9	Location	10	Location	11	Location	12	Location
	20150901206	Colima 2015	20150901543	Colima 2015	20150902105	Colima 2015	20150901656	Mexico City 2015	20150900108	Guerrero 2015	20150901245	Mexico State 2015
	20150901366	Colima 2015	20150901571	Colima 2015	20150902106	Colima 2015	20150902059	Mexico City 2015	20150900110	Guerrero 2015	20150901326	Mexico State 2015
	20150901388	Colima 2015	20150901595	Colima 2015	20150902108	Colima 2015	20150902327	Mexico City 2015	20150900112	Guerrero 2015	20150901919	Mexico State 2015
	20150901389	Colima 2015	20150901608	Colima 2015	20150902110	Colima 2015			20150900129	Guerrero 2015	20150901963	Mexico State 2015
	20150901390	Colima 2015	20150901724	Colima 2015	20150902113	Colima 2015			20150900130	Guerrero 2015	20150903198	Mexico State 2015
	20150901391	Colima 2015	20150901823	Colima 2015	20150902159	Colima 2015			20150900131	Guerrero 2015	20150903938	Mexico State 2015
	20150901402	Colima 2015	20150901873	Colima 2015	20150902246	Colima 2015			20150900134	Guerrero 2015	20150904527	Mexico State 2015
	20150901406	Colima 2015	20150901980	Colima 2015	20150902248	Colima 2015			20150901411	Guerrero 2015	20150905630	Mexico State 2015
	20150901409	Colima 2015	20150902098	Colima 2015	20150902460	Colima 2015			20150902210	Guerrero 2015	20160900261	Mexico State 2015
	20150901508	Colima 2015	20150902099	Colima 2015	20150902633	Colima 2015			20150902212	Guerrero 2015	20150901211	Mexico State 2015
	20150901540	Colima 2015	20150902102	Colima 2015	20150902638	Colima 2015			20150902213	Guerrero 2015
	20150901541	Colima 2015	20150902103	Colima 2015	20150902641	Colima 2015			20150902216	Guerrero 2015
	20150901542	Colima 2015	20150902104	Colima 2015	20150903097	Colima 2015			20150902222	Guerrero 2015
									20150902379	Guerrero 2015
									20150902615	Guerrero 2015
									20150902616	Guerrero 2015
	13	Location	14	Location	15	Location	16	Location	17	Location	18	Location
	20150902270	Michoacan 2015	201609002804	Nuevo Leon	20150901311	Oaxaca 2015	20150901942	Oaxaca 2015	20150901793	Quintana Roo 2015	20150903506	Sinaloa 2015
	20150902411	Michoacan 2015	201609002853	Nuevo Leon	20150901385	Oaxaca 2015	20150901971	Oaxaca 2015	20150901921	Quintana Roo 2015	20150904844	Sinaloa 2015
	20150902474	Michoacan 2015	201609003070	Nuevo Leon	20150901493	Oaxaca 2015	20150901974	Oaxaca 2015	20150902029	Quintana Roo 2015	20150905027	Sinaloa 2015
	20150902476	Michoacan 2015	201609003056	Nuevo Leon	20150901495	Oaxaca 2015	20150901977	Oaxaca 2015	20150902321	Quintana Roo 2015	20150905347	Sinaloa 2015
	20150902900	Michoacan 2015			20150901503	Oaxaca 2015	20150902038	Oaxaca 2015	20150905906	Quintana Roo 2015	20150905936	Sinaloa 2015
	20150902903	Michoacan 2015			20150901504	Oaxaca 2015	20150902147	Oaxaca 2015	20150905907	Quintana Roo 2015	20150906020	Sinaloa 2015
	20150903297	Michoacan 2015			20150901570	Oaxaca 2015	20150902152	Oaxaca 2015	20150905909	Quintana Roo 2015	20150906021	Sinaloa 2015
	20150903299	Michoacan 2015			20150901590	Oaxaca 2015	20150902153	Oaxaca 2015	20150905910	Quintana Roo 2015	20150906155	Sinaloa 2015
	20150903300	Michoacan 2015			20150901659	Oaxaca 2015	20150902232	Oaxaca 2015	20150905911	Quintana Roo 2015	20150906447	Sinaloa 2015
	20150903395	Michoacan 2015			20150901662	Oaxaca 2015	20150902312	Oaxaca 2015	20150906101	Quintana Roo 2015	201609002889	Sinaloa 2015
	20150903396	Michoacan 2015			20150901665	Oaxaca 2015	20150902317	Oaxaca 2015	20150906108	Quintana Roo 2015	201609003071	Sinaloa 2015
	20150903397	Michoacan 2015			20150901750	Oaxaca 2015	20150902318	Oaxaca 2015	20150906109	Quintana Roo 2015
	20150906198	Michoacan 2015			20150901751	Oaxaca 2015	20150902391	Oaxaca 2015	20150906112	Quintana Roo 2015
	20150906360	Michoacan 2015			20150901758	Oaxaca 2015	20150902392	Oaxaca 2015	20150906149	Quintana Roo 2015
	20150906362	Michoacan 2015			20150901759	Oaxaca 2015	20150902981	Oaxaca 2015	20150906289	Quintana Roo 2015
	20150906363	Michoacan 2015			20150901760	Oaxaca 2015	20150903101	Oaxaca 2015	20160900147	Quintana Roo 2015
	20160900342	Michoacan 2015			20150901829	Oaxaca 2015	20150903102	Oaxaca 2015	20160900148	Quintana Roo 2015
					20150901877	Oaxaca 2015	20150903294	Oaxaca 2015
					20150901896	Oaxaca 2015	20150906007	Oaxaca 2015
					20150901923	Oaxaca 2015	20150906008	Oaxaca 2015
							20150906280	Oaxaca 2015
	19	Location	20	Location	21	Location	22	Location	23	Location	24	Location
	20150902058	Tabasco 2015	20150901755	Veracruz 2015	20160900097	Veracruz 2016	20150901386	Veracruz 2015	20150901451	Yucatan 2015	20150902660	Yucatan 2016
	20150904598	Tabasco 2015	20150901807	Veracruz 2015	20160900132	Veracruz 2016	20150901387	Veracruz 2015	20150902023	Yucatan 2015	20150902661	Yucatan 2016
	20150904599	Tabasco 2015	20150901852	Veracruz 2015	20160900164	Veracruz 2016	20150901601	Veracruz 2015	20150902024	Yucatan 2015	20150902663	Yucatan 2016
	20150904600	Tabasco 2015	20150902163	Veracruz 2015	20160900166	Veracruz 2016	20150901777	Veracruz 2015	20150902084	Yucatan 2015	20150902915	Yucatan 2016
	20150905924	Tabasco 2015	20150902164	Veracruz 2015	20160900168	Veracruz 2016	20150901798	Veracruz 2015	20150902168	Yucatan 2015	20150902917	Yucatan 2016
			20150902329	Veracruz 2015	20160900170	Veracruz 2016	20150901799	Veracruz 2015	20150902174	Yucatan 2015	20150902918	Yucatan 2016
			20150902671	Veracruz 2015	20160900171	Veracruz 2016	20150901861	Veracruz 2015	20150902175	Yucatan 2015	20150902919	Yucatan 2016
			20150902674	Veracruz 2015	20160900174	Veracruz 2016	20150901899	Veracruz 2015	20150902177	Yucatan 2015	20150903423	Yucatan 2016
			20150902970	Veracruz 2015	20160900202	Veracruz 2016	20150901900	Veracruz 2015	20150902337	Yucatan 2015	20150903424	Yucatan 2016
			20150902973	Veracruz 2015	20160900220	Veracruz 2016	20150901969	Veracruz 2015	20150902350	Yucatan 2015	20160900078	Yucatan 2016
			20150903223	Veracruz 2015	20160900223	Veracruz 2016	20150902291	Veracruz 2015	20150902353	Yucatan 2015	20160900117	Yucatan 2016
			20150906222	Veracruz 2015	20160900245	Veracruz 2016	20150903461	Veracruz 2015	20150902491	Yucatan 2015
			20150906549	Veracruz 2015	20160900246	Veracruz 2016	20150903467	Veracruz 2015
			20160900012	Veracruz 2015	20160900248	Veracruz 2016	20150906043	Veracruz 2015
			20160900018	Veracruz 2015	20160900253	Veracruz 2016	20150906455	Veracruz 2015
			20160900019	Veracruz 2015	20160900273	Veracruz 2016	20160900241	Veracruz 2015
			20160900048	Veracruz 2015	20160900333	Veracruz 2016	201609002833	Veracruz 2015
			20160900085	Veracruz 2015	20160900340	Veracruz 2016
			20160900086	Veracruz 2015	20160900599	Veracruz 2016
			20160900088	Veracruz 2015	20160900600	Veracruz 2016
